# Supplementary material for: Tceal5 and Tceal7 Function in C2C12 Myogenic Differentiation via Exosomes in Fetal Bovine Serum
Source: Int J Mol Sci. 2022 Feb 12;23(4):2036. doi: 10.3390/ijms23042036 (PMC8877866; doi:10.3390/ijms23042036)
Supplement: Supplementary file 1 [file ijms-23-02036-s001.zip]

Archive with 1 entries (1 files):
- ijms-1518644-supplementary.pdf
